# Supplementary material for: African green monkeys avoid SIV disease progression by preventing intestinal dysfunction and maintaining mucosal barrier integrity
Source: PLoS Pathog. 2020 Mar 2;16(3):e1008333. doi: 10.1371/journal.ppat.1008333 (PMC7077871; doi:10.1371/journal.ppat.1008333)
Supplement: S1 Table — (XLSX) [file ppat.1008333.s001.xlsx]

## Sheet: Sheet1
Animal ID	SIV Isolate	DPI	Age(years)	Gender	Weight(kg)
AGM9	SIVsab92018	0	9	M	7.8
AGM10	SIVsab92018	0	9	M	7.1
AGM11	SIVsab92018	0	9	M	6.4
AGM29	SIVsab92018	0	10	M	8.6
AGM12	SIVsab92018	1	9	M	7.8
AGM14	SIVsab92018	1	9	M	6.9
AGM25	SIVsab92018	1	9	M	7.3
AGM123	SIVsab92018	2	15	M	7.6
AGM124	SIVsab92018	2	8	M	5.5
AGM126	SIVsab92018	2	8	M	6.9
AGM13	SIVsab92018	3	9	M	8.1
AGM15	SIVsab92018	3	9	M	7.8
AGM122	SIVsab92018	3	8	M	5.2
AGM125	SIVsab92018	4	8	M	4.8
AGM128	SIVsab92018	4	8	M	7.7
AGM135	SIVsab92018	4	8	M	7.1
AGM136	SIVsab92018	5	8	M	6.1
AGM18	SIVsab92018	6	9	M	8
AGM19	SIVsab92018	6	9	M	6.7
AGM23	SIVsab92018	6	9	M	7
AGM133	SIVsab92018	9	8	M	7.3
AGM127	SIVsab92018	9	8	M	7.6
AGM28	SIVsab92018	9	10	M	8.9
AGM21	SIVsab92018	12	9	M	6
AGM24	SIVsab92018	12	9	M	7.9
AGM134	SIVsab92018	12	8	M	7.8
AGM17	SIVsab92018	12	9	M	9
AGM129	SIVsab92018	46	8	M	7.5
AGM130	SIVsab92018	48	8	M	7.9
AGM131	SIVsab92018	53	8	M	6.2
AGM132	SIVsab92018	55	8	M	12.1
