# Supplementary material for: African green monkeys avoid SIV disease progression by preventing intestinal dysfunction and maintaining mucosal barrier integrity
Source: PLoS Pathog. 2020 Mar 2;16(3):e1008333. doi: 10.1371/journal.ppat.1008333 (PMC7077871; doi:10.1371/journal.ppat.1008333)
Supplement: S2 Table — (XLSX) [file ppat.1008333.s002.xlsx]

## Sheet: Sheet1
Animal ID	SIV Isolate	Weeks Post Infection or Disease Stage	Reference	Sex	Weight (kg)	MHC	DOI
55I	SIVmac239	24	Estes JD, et al PLoS Pathogens 2010	M	14.5*	NA	10.1371/journal.ppat.1001052
83I	SIVmac239	24	"	M	9.7*	NA	"
AD09	SIVmac239	23	"	M	8.5*	NA	"
AY25	SIVmac239	39	"	F	6.7*	A01-/B08-/B17-	"
AY44	SIVmac239	39	"	F	6.6*	A01-/B08-/B17-	"
AY99	SIVmac239	30	"	M	6.2*	A01-/B08-/B17-	"
DBB8	SIVmac239	12	Tabb B, et al. JID 2013	M	7.0*	A01-/B08-/B17-	10.1093/infdis/jis643
DBEH	SIVmac239	12	Tabb B, et al. JID 2014	M	NA	A01-/B08-/B17-	"
DBGE	SIVmac239	12	Tabb B, et al. JID 2015	M	NA	A01-/B08-/B17-	"
DEMD	SIVmac239M	34	NA	M	6.1	A01-/B08-/B17-	NA
F57	SIVmac239	105	NA	F	NA	A01+/A02+/B08-/B17-	NA
FZ2	SIVmac239	105	NA	F	NA	A01-/B08-/B17-	NA
P383	SIVmac251	86	NA	F	6.1	A01-/B17-	NA
P436	SIVmac251	58	NA	M	5.4	A01-/B17-	NA
P735	SIVmac251	70	NA	M	10.2	A01-/B17-	NA
P787	SIVmac251	66	NA	F	5.2	A01-/B17-	NA
P857	SIVmac251	65	NA	F	4.8	A01-/B17-	NA
R268	SIVsmmE660	8	Estes JD, et al. PLoS Pathogens 2010	NA	5.2	NA	10.1371/journal.ppat.1001052
R365	SIVmac251	8	NA	F	3.5	NA	NA
R366	SIVmac251	8	NA	F	5	NA	NA
R367	SIVmac251	8	NA	M	4.9	NA	NA
R406	SIVmac251	8	NA	M	8.5	NA	NA
R410	SIVmac251	8	NA	M	3.5	NA	NA
R437	SIVsmmE660	26	Estes JD, et al PLoS Pathogens 2010	NA	7.8	NA	10.1371/journal.ppat.1001052
R443	SIVmac239	56	61	NA	7.7	NA	"
R451	SIVmac239	21	61	NA	5.8	NA	"
R453	SIVmac239	37	Harris LD, et al. JVI 2010	NA	NA	NA	10.1128/JVI.02612-09
R457	SIVmac239	57	Estes JD, et al PLoS Pathogens 2010	NA	5.5	NA	10.1371/journal.ppat.1001052
R462	SIVmac239	57	"	NA	8.9	NA	"
R475	SIVmac239	28	"	NA	6.3	NA	"
R533	SIVmac251	8	NA	M	9.4	A01-/B08-/B17-	NA
R694	SIVmac251	8	NA	F	4.2	NA	NA
R695	SIVmac251	8	NA	F	4.9	NA	NA
R696	SIVmac251	8	NA	F	3.9	NA	NA
RH594	SIVsmmE543	39	Brenchley JM, et al. Blood 2012	M	NA	A01+/B08-/B17-	10.1182/blood-2012-06-437608
RH767	SIVsmmE543	23	Brenchley JM, et al. Blood 2012	M	NA	A01-/B08-/B17-
RHk8	SIVmac239	50	Brenchley JM, et al. Blood 2012	M	7.8	NA
RJi9	SIVmac239	32	Brenchley JM, et al. Blood 2012	M	0.45	NA
ROu8	SIVmac239	Chronic	Estes JD, et al. JI 2008	M	7.8	NA	10.4049/jimmunol.180.10.6798
RWu8	SIVmac239	Chronic	Estes JD, et al. JI 2008; Harris LD, et al. JVI 2010	M	5.9	NA	10.4049/jimmunol.180.10.6798, 10.1128/JVI.02612-09
*: Weight at the time of necropsy
