# Supplementary material for: African green monkeys avoid SIV disease progression by preventing intestinal dysfunction and maintaining mucosal barrier integrity
Source: PLoS Pathog. 2020 Mar 2;16(3):e1008333. doi: 10.1371/journal.ppat.1008333 (PMC7077871; doi:10.1371/journal.ppat.1008333)
Supplement: S3 Table — (XLSX) [file ppat.1008333.s003.xlsx]

## Sheet: Sheet1
	FITC	PE	PE-TxR	PE-Cy7	APC-H7	APC	APC-Cy7	V450	Qdot565(SA/Biotin)	PerCP	PE-Cy5	Alexa 700
SS1	CD95	CCR5	CD8a/b	CD28	CCR7	CD4		CD3	CCR7
SS2	CD3	Beta 7	CD8a/b	CXCR3		CD4		CCR4	CCR6
SS3	CD38	CD25	CD8a/b	HLA-DR		CD4	CD69	CD3
ICS1	Ki-67	CD95	CD8a/b	CD28		CD4	CD20	CD3
TruCount					CD20	CD4		CD3		CD45
DC Surface	CD95	Lineage		CD123		CD11C	HLADR	CD80	CD86	CD45
DC ICS	Ki-67	Lineage		CD123		CD11C	HLADR	Caspase-3	CCR7	CCR5
Macrophage	Ki-67	CD163		CD80		CD14	HLADR	Caspase-3	CD86	CCR5
NK ICS1	Perforin	Granzyme B		CD56	CD16	NKG2A		CD3			CD69	CD8a
NK ICS2	Ki-67	NKP30		CD56	CD16	NKG2A		CD3			NKP46	CD8a
