# Supplementary material for: African green monkeys avoid SIV disease progression by preventing intestinal dysfunction and maintaining mucosal barrier integrity
Source: PLoS Pathog. 2020 Mar 2;16(3):e1008333. doi: 10.1371/journal.ppat.1008333 (PMC7077871; doi:10.1371/journal.ppat.1008333)
Supplement: S4 Table — (XLSX) [file ppat.1008333.s004.xlsx]

## Sheet: Sheet1
Antibody	Clone	Catalogue #	Company	Antibody	Clone	Catalogue #	Company
CD3e-FITC	SP34	556611	BD Pharm	CD16 APC-H7	3G8	560195	BD
CD38-FITC	AT-1	60131FI	Stem Cell	CD20-APC-H7	2H7	560853	BD Pharm
CD95-FITC	DX2	555673	BD Pharm	CD4-APC	L200	551980	BD Pharm
Ki-67-FITC	B56	556026	BD Pharm	CD11c-APC	S-HCL-3	340544	BD BioSci
Perforin-FITC	PF-344	3465-7	Mabtech AB	CD14-APC	M5E2	555399	BD Pharm
CD3-PE	SP34-2	552127	BD Pharm	NKG2A-APC	Z199.1	A60797	Beckman Coulter
CD14-PE	M5E2	555398	BD Pharm	CD20-APC-Cy7	L27	335794	BD BioSci
CD20-PE	2H7	556633	BD Pharm	CD69-APC-Cy7	FN50	557756	BD Pharm
CD25-PE	2A3	341009	BD Pharm	HLA-DR-APC-Cy7	L243	335796	BD BioSci
CD95-PE	DX2	555674	BD Pharm	CD3-V450	SP34-2	560351	BD Pharm
CD163-PE	GHI/61	556018	BD Pharm	CD80-V450	L307.4	560442	BD Horizon
CCR5-PE (CD195-PE)	3A9	556042	BD Pharm	CCR4-V450 (CD194)	1G1	561123	BD Pharm
Granzyme B-PE	GB11	561142	BD Pharm	Caspase-3-V450	C92-605	560627	BD Horizon
Integrin b7-PE	FIB504	555945	BD Pharm	Streptavidin Q. Dot 565		Q10131MP	Invitrogen
NKp30-PE (CD337)	Z25	IM3709	IOTest	CD86-Biotin	2331(FUN-1)	555656	BD Pharm
CD8 α/b -PE Texas Red	3B5	MHCD0817	Invitrogen	CCR6-Biotin (CD196)	11A9	559561	BD Pharm
CD28-PE-Cy7	CD28.2	560684	BD Pharm	CCR7-Biotin	3D12	552174	eBioscience
CD56-PE-Cy7	NCAM16.2	335791	BD BioSci	CD45-PerCP	D058-1283	558411	BD Pharm
CD80-PE-Cy7	L307.4	561135	BD Pharm	NKp46 Purified	9 E2	331901	Biolegend
CD123-PE-Cy7	7G3	560826	BD Pharm
HLA-DR-PE-Cy7	L243	335813	BD BioSci
CXCR3-PE-Cy7 (CD183)	1C6/CXCR3	560831	BD Pharm
