# Supplementary material for: African green monkeys avoid SIV disease progression by preventing intestinal dysfunction and maintaining mucosal barrier integrity
Source: PLoS Pathog. 2020 Mar 2;16(3):e1008333. doi: 10.1371/journal.ppat.1008333 (PMC7077871; doi:10.1371/journal.ppat.1008333)
Supplement: S5 Table — (XLSX) [file ppat.1008333.s005.xlsx]

## Sheet: Sheet1
Target Marker	Antibody	Manufacturer	Clone	Reference #	Dilution	Incubation Time
Ki-67	mouse IgG	Dako	MIB-1	M7240	1:100	5 min
MPO	rabbit IgG	Dako	polyclonal	A0398	1:800	30 sec-2 min
MX1	rabbit IgG	Abcam	polyclonal	ab95926	1:800	3 min
Caspase-3	rabbit IgG	Abcam	polyclonal	ab2302	1:50	5-15 min
Claudin-3	rabbit IgG	ThermoFisher	polyclonal	RB-9251-P1	1:100	<60 sec
LPS	mouse IgG	Hycult	WM1 222-5	HM6011	1:100	2-3 min
E.coli	rabbit IgG	Dako	polyclonal	B0357	1:500	2 min
